# Supplementary material for: Respiratory Microbiome of Endangered Southern Resident Killer Whales and Microbiota of Surrounding Sea Surface Microlayer in the Eastern North Pacific
Source: Sci Rep. 2017 Mar 24;7:394. doi: 10.1038/s41598-017-00457-5 (PMC5428453; doi:10.1038/s41598-017-00457-5)
Supplement: Supplementary file 2 — Supplementary Table S6 [file 41598_2017_457_MOESM2_ESM.xls]

## Sheet: Sheet1
	101C2007	101E2008	101F2008	101G2009	101H2009	102C2007	102E2008	102F2008	102G2009	102H2009	103C2007	103E2008	103F2008	103G2009	103H2009	106D12007	106D22007	contD12007	contD22007	114H2009	115G2009	contG12009	115H2009	116G2009	116H2009	117G2009	117H2009	118G2009	118H2009	119G2009	119H2009	120G2009	contG22009	120H2009	69A2006	69B2006	69C2007	69E2008	69F2008	69G2009	69H2009	70A2006	70B2006	70C2007	70E2008	70F2008	70G2009	70H2009	73A2006
101C2007
101E2008	22.4722
101F2008	63.0442	33.1251
101G2009	48.194	23.1635	52.3526
101H2009	12.9071	22.9542	14.8643	16.408
102C2007	81.7943	22.8541	57.3206	50.3118	13.8752
102E2008	30.7766	31.4639	34.3739	37.0617	33.3333	32.5835
102F2008	48.0127	37.3195	72.9008	43.6974	14.7477	41.6868	45.5544
102G2009	49.0882	57.6606	42.6582	33.4237	22.4863	41.4314	31.0214	46.7659
102H2009	12.9071	22.9542	14.8643	16.408	100	13.8752	33.3333	14.7477	22.4863
103C2007	67.9881	27.4088	47.8888	38.6377	17.3983	70.3837	38.7213	38.9937	59.7656	17.3983
103E2008	44.8414	36.7866	50.338	54.4817	38.5415	47.5954	65.294	38.0786	52.786	38.5415	57.056
103F2008	53.834	30.7263	87.9707	50.4417	13.9365	47.9298	43.5948	77.2943	39.878	13.9365	46.09	47.7674
103G2009	57.0945	46.2127	44.1065	45.2222	15.6732	43.0129	23.8655	47.5549	78.9685	15.6732	49.3832	39.9905	41.7027
103H2009	12.9071	22.9542	14.8643	16.408	100	13.8752	33.3333	14.7477	22.4863	100	17.3983	38.5415	13.9365	15.6732
106D12007	43.505	35.0942	49.2708	34.6264	7.82495	39.0494	27.0643	49.7176	33.5833	7.82495	37.0585	29.1439	47.5565	35.5149	7.82495
106D22007	42.2908	49.5017	51.993	30.5654	11.6129	36.5376	18.8482	52.0371	47.3601	11.6129	41.1366	31.2493	49.713	47.9638	11.6129	74.0546
contD12007	12.1246	20.591	13.836	15.1639	66.6667	12.975	57.1429	13.7349	20.2136	66.6667	16.006	32.3143	13.0286	14.5342	66.6667	15.0607	10.9756
contD22007	35.5629	12.7283	39.1101	31.2676	22.2222	28.0188	30.7692	38.9078	12.5831	22.2222	21.6271	32.8159	37.4693	20.2423	22.2222	42.9985	8.25689	20
114H2009	34.2948	37.3378	25.8814	28.1904	50	24.3691	50	25.7046	55.0746	50	44.4598	55.639	24.4636	40.6487	50	14.5142	20.8093	40	18.1818
115G2009	24.2493	20.591	27.6719	30.3278	66.6667	25.9501	57.1429	27.4698	20.2136	66.6667	32.0119	64.6286	26.0573	14.5342	66.6667	15.0607	10.9756	50	40	40
contG12009	8.51232	11.9667	9.3218	19.8126	20	8.92291	14.2857	9.27582	11.8383	20	10.2589	15.1639	8.94822	19.2673	20	11.9192	15.859	18.1818	11.7647	16.6667	18.1818
115H2009	12.9071	22.9542	14.8643	16.408	100	13.8752	33.3333	14.7477	22.4863	100	17.3983	38.5415	13.9365	15.6732	100	7.82495	11.6129	66.6667	22.2222	50	66.6667	20
116G2009	46.6477	44.4835	55.4538	39.9463	34.6124	48.5279	40.907	32.0453	59.6291	34.6124	58.8642	71.1282	52.7139	45.6897	34.6124	32.5745	45.5064	29.506	15.6516	51.4253	29.506	14.5156	34.6124
116H2009	12.9071	22.9542	14.8643	16.408	100	13.8752	33.3333	14.7477	22.4863	100	17.3983	38.5415	13.9365	15.6732	100	7.82495	11.6129	66.6667	22.2222	50	66.6667	20	100	34.6124
117G2009	51.2943	31.4639	57.2899	37.0617	33.3333	43.4447	60	45.5544	31.0214	33.3333	51.6284	65.294	54.4935	35.7982	33.3333	27.0643	28.2723	28.5714	46.1538	50	57.1429	14.2857	33.3333	61.3605	33.3333
117H2009	26.0545	24.7386	34.4996	39.5676	18.2054	27.2582	26.692	43.2072	35.6733	18.2054	31.1429	30.8884	33.1754	38.5279	18.2054	33.9904	44.8032	16.6865	11.1199	30.803	16.6865	21.0684	18.2054	29.656	18.2054	26.692
118G2009	73.8035	34.1554	77.9706	55.1985	16.3451	60.1552	36.9548	69.2179	65.1954	16.3451	68.9817	54.3161	75.1301	62.9314	16.3451	46.0176	45.4222	15.1102	41.5885	42.1465	30.2205	9.88334	16.3451	59.675	16.3451	61.5913	30.0559
118H2009	12.9071	22.9542	14.8643	16.408	100	13.8752	33.3333	14.7477	22.4863	100	17.3983	38.5415	13.9365	15.6732	100	7.82495	11.6129	66.6667	22.2222	50	66.6667	20	100	34.6124	100	33.3333	18.2054	16.3451
119G2009	47.2089	32.2192	62.975	51.1265	14.2632	40.9604	22.1949	62.7132	51.0636	14.2632	46.7341	25.4391	60.0453	59.2376	14.2632	48.0139	54.8629	13.3137	19.0276	37.4482	13.3137	18.1635	14.2632	42.4516	14.2632	33.2924	59.7274	67.9033	14.2632
119H2009	34.2948	37.3378	38.8222	28.1904	50	36.5537	50	25.7046	36.7164	50	44.4598	55.639	36.6954	27.0992	50	21.7713	31.2139	40	18.1818	66.6667	40	16.6667	50	77.1379	50	75	30.803	42.1465	50	37.4482
120G2009	12.9071	22.9542	14.8643	16.408	100	13.8752	33.3333	14.7477	22.4863	100	17.3983	38.5415	13.9365	15.6732	100	7.82495	11.6129	66.6667	22.2222	50	66.6667	20	100	34.6124	100	33.3333	18.2054	16.3451	100	14.2632	50
contG22009	10.2589	15.7319	11.458	24.7078	33.3333	10.8612	20	11.3886	15.5107	33.3333	12.9071	21.7647	10.8987	23.8655	33.3333	13.5321	18.8482	28.5714	15.3846	25	28.5714	42.8571	33.3333	20.4535	33.3333	20	26.692	12.3183	33.3333	22.1949	25	33.3333
120H2009	33.4764	35.5524	26.0655	38.6447	31.6652	35.4087	58.1617	48.285	50.204	31.6652	41.9453	46.063	35.5289	50.5493	31.6652	28.8939	40.0782	27.3371	15.0194	48.0996	27.3371	27.9406	31.6652	45.8885	31.6652	38.7744	54.7544	40.0682	31.6652	47.0719	48.0996	31.6652	38.7744
69A2006	21.6271	17.075	36.4629	39.5017	40	22.9697	44.4444	36.2287	16.8147	40	27.5951	48.8448	34.5805	12.6899	40	21.0089	9.89012	33.3333	50	28.5714	66.6667	15.3846	40	22.7835	40	44.4444	14.3003	39.3802	40	23.4988	28.5714	40	22.2222	21.4683
69B2006	25.537	11.9667	18.6436	29.7188	20	26.7687	28.5714	18.5516	11.8383	20	20.5177	30.3278	17.8964	19.2673	20	17.8788	7.92952	18.1818	35.2941	16.6667	36.3636	22.2222	20	14.5156	20	28.5714	10.5342	19.7667	20	9.08177	16.6667	20	14.2857	13.9703	30.7692
69C2007	74.3108	26.5838	55.2431	37.6564	16.5832	52.4152	37.3589	46.5276	57.9839	16.5832	69.5437	54.9417	53.216	56.9242	16.5832	45.2583	51.7577	15.3134	31.4788	42.6729	30.6269	9.96987	16.5832	56.7641	16.5832	62.2648	30.3068	76.2034	16.5832	45.6376	42.6729	16.5832	12.453	40.4979	26.5597	19.9397
69E2008	61.4396	24.8682	48.4944	44.8438	11.4849	49.7124	37.3584	48.3164	41.1378	11.4849	55.7077	40.6652	47.0351	49.6898	11.4849	55.7151	45.4352	21.7224	40.9597	20.6035	21.7224	15.7392	11.4849	35.6568	11.4849	37.3584	31.7365	57.8656	11.4849	40.7659	20.6035	11.4849	18.6792	39.724	29.3913	15.7392	57.5772
69F2008	33.2729	49.4082	35.2172	24.7311	26.6139	34.2636	52.1066	68.3032	62.6665	26.6139	41.0971	40.9042	42.6471	49.409	26.6139	35.0741	48.5099	23.4883	13.779	42.0395	23.4883	12.8909	26.6139	49.2029	26.6139	34.7377	38.6556	47.7278	26.6139	44.4321	42.0395	26.6139	17.3689	72.9625	19.0207	12.8909	39.7757	34.8902
69G2009	53.7841	41.5052	49.0896	50.3887	13.9114	40.4184	32.6501	44.592	59.9563	13.9114	54.4181	47.6972	46.6641	66.6473	13.9114	28.73	31.831	13.0067	28.068	36.6375	26.0135	8.93789	13.9114	41.6226	13.9114	43.5335	27.3021	58.7994	13.9114	40.459	24.425	13.9114	10.8834	24.7805	23.0194	26.8137	53.1598	46.9943	35.3404
69H2009	12.9071	22.9542	14.8643	16.408	100	13.8752	33.3333	14.7477	22.4863	100	17.3983	38.5415	13.9365	15.6732	100	7.82495	11.6129	66.6667	22.2222	50	66.6667	20	100	34.6124	100	33.3333	18.2054	16.3451	100	14.2632	50	100	33.3333	31.6652	40	20	16.5832	11.4849	26.6139	13.9114
70A2006	10.2589	15.7319	22.916	24.7078	33.3333	10.8612	20	22.7772	15.5107	33.3333	12.9071	21.7647	21.7974	11.9327	33.3333	13.5321	9.4241	28.5714	30.7692	25	28.5714	14.2857	33.3333	20.4535	33.3333	20	13.346	24.6365	33.3333	22.1949	25	33.3333	20	19.3872	44.4444	14.2857	12.453	28.0188	17.3689	10.8834	33.3333
70B2006	34.5906	9.03864	22.3303	23.4344	12.975	28.7476	20.6035	29.6564	17.9304	12.975	24.0871	21.5014	21.6099	15.2819	12.975	38.0475	22.2886	12.1846	44.6145	11.4849	24.3691	17.0836	12.975	10.4207	12.975	20.6035	16.3935	31.1887	12.975	21.8688	11.4849	12.975	10.3017	20.2734	32.5835	25.6255	34.6557	41.6123	19.1122	14.3932	12.975	20.6035
70C2007	67.4623	22.8541	49.5894	42.1828	13.8752	62.7261	43.4447	41.6868	50.8173	13.8752	62.0188	47.5954	47.9298	50.9574	13.8752	49.5831	43.286	25.9501	28.0188	36.5537	25.9501	8.92291	13.8752	48.5279	13.8752	43.4447	35.8053	60.1552	13.8752	48.5257	36.5537	13.8752	10.8612	35.4087	22.9697	26.7687	60.5869	49.7124	34.2636	47.8836	13.8752	10.8612	28.7476
70E2008	31.4849	46.481	47.8241	49.0246	13.28	32.1333	41.9723	55.4317	30.7765	13.28	36.6137	34.9513	45.5004	33.9138	13.28	52.0991	46.6291	24.9063	27.1983	23.4464	24.9063	17.3459	13.28	29.4958	13.28	31.4792	26.5259	49.3042	13.28	46.8227	23.4464	13.28	20.9861	34.2282	33.2222	17.3459	27.8285	59.0659	42.5604	39.2058	13.28	31.4792	21.0715	32.1333
70F2008	55.6232	30.8878	82.131	43.8939	14.8643	41.8582	34.3739	79.0919	40.4409	14.8643	47.8888	38.3219	79.2802	42.2432	14.8643	48.0517	51.993	13.836	39.1101	38.8222	27.6719	9.3218	14.8643	43.8484	14.8643	57.2899	34.4996	76.9464	14.8643	69.0541	38.8222	14.8643	11.458	26.0655	36.4629	18.6436	55.2431	41.5666	43.3817	47.3429	14.8643	22.916	22.3303	49.5894	53.6652
70G2009	36.1958	48.1118	38.0752	57.486	17.6309	28.7417	26.0693	33.0333	69.5657	17.6309	43.1435	43.8895	35.7557	66.4459	17.6309	31.2265	42.9935	16.2026	10.9029	44.965	16.2026	20.6786	17.6309	49.9707	17.6309	26.0693	41.2132	48.5276	17.6309	54.2702	29.9767	17.6309	26.0693	42.3515	13.9434	10.3393	42.0045	37.3721	41.6983	70.3506	17.6309	13.0347	8.07822	37.1599	35.8829	36.0961
70H2009	24.2493	20.591	27.6719	30.3278	66.6667	25.9501	28.5714	13.7349	40.4272	66.6667	32.0119	64.6286	26.0573	29.0685	66.6667	15.0607	21.9513	50	20	40	50	18.1818	66.6667	59.012	66.6667	28.5714	16.6865	30.2205	66.6667	13.3137	40	66.6667	28.5714	27.3371	33.3333	18.1818	30.6269	21.7224	23.4883	26.0135	66.6667	28.5714	12.1846	25.9501	12.4531	13.836	32.4052
73A2006	18.2867	13.2526	10.0839	10.7714	23.8709	9.61879	16.1572	10.0302	13.0952	23.8709	11.1896	17.2896	9.64821	10.4499	23.8709	13.7092	18.5521	21.3256	13.0052	19.2708	21.3256	12.2112	23.8709	16.4518	23.8709	16.1572	11.518	10.7443	23.8709	9.80366	19.2708	23.8709	16.1572	15.7549	35.1543	12.2112	23.7456	18.4024	14.3954	9.6362	23.8709	16.1572	20.0913	9.61879	9.32896	10.0839	11.2853	21.3256
74A2006	12.9071	22.9542	14.8643	16.408	100	13.8752	33.3333	14.7477	22.4863	100	17.3983	38.5415	13.9365	15.6732	100	7.82495	11.6129	66.6667	22.2222	50	66.6667	20	100	34.6124	100	33.3333	18.2054	16.3451	100	14.2632	50	100	33.3333	31.6652	40	20	16.5832	11.4849	26.6139	13.9114	100	33.3333	12.975	13.8752	13.28	14.8643	17.6309	66.6667	23.8709
74B2006	39.0332	14.5847	21.6742	34.9056	28.5714	30.9052	36.3636	21.5501	14.3944	28.5714	24.2493	39.2572	20.671	22.5218	28.5714	19.634	18	25	28.5714	22.2222	50	13.3333	28.5714	18.5558	28.5714	36.3636	12.5111	23.2071	28.5714	10.5141	22.2222	28.5714	18.1818	17.674	40	53.3333	35.1691	26.7687	15.981	30.9651	28.5714	18.1818	39.1884	30.9052	19.94	21.6742	12.2371	25	29.8989
76A2006	12.9071	22.9542	14.8643	16.408	100	13.8752	33.3333	14.7477	22.4863	100	17.3983	38.5415	13.9365	15.6732	100	7.82495	11.6129	66.6667	22.2222	50	66.6667	20	100	34.6124	100	33.3333	18.2054	16.3451	100	14.2632	50	100	33.3333	31.6652	40	20	16.5832	11.4849	26.6139	13.9114	100	33.3333	12.975	13.8752	13.28	14.8643	17.6309	66.6667	23.8709
76B2006	33.0085	17.5519	12.394	26.898	42.7187	23.3973	23.0367	12.3128	17.277	42.7187	14.1072	25.4097	11.7422	25.9027	42.7187	18.9922	26.9473	35.2002	17.1207	29.9321	35.2002	15.7706	42.7187	23.6405	42.7187	23.0367	14.6332	13.4067	42.7187	11.9732	29.9321	42.7187	23.0367	22.2275	26.0356	31.5413	34.7991	24.0268	19.6143	23.4488	42.7187	23.0367	26.6823	23.3973	11.2727	12.394	14.2597	35.2002	39.5871
79A2006	12.9071	22.9542	14.8643	16.408	100	13.8752	33.3333	14.7477	22.4863	100	17.3983	38.5415	13.9365	15.6732	100	7.82495	11.6129	66.6667	22.2222	50	66.6667	20	100	34.6124	100	33.3333	18.2054	16.3451	100	14.2632	50	100	33.3333	31.6652	40	20	16.5832	11.4849	26.6139	13.9114	100	33.3333	12.975	13.8752	13.28	14.8643	17.6309	66.6667	23.8709
79B12006	23.2455	10.5102	16.8271	17.7736	16.2389	16.1745	24.5157	16.7522	10.411	16.2389	18.339	25.7977	16.2161	8.66676	16.2389	18.4867	16.8208	15.0194	20.7081	13.9703	30.0389	9.84442	16.2389	12.4267	16.2389	24.5157	9.38887	17.7367	16.2389	8.21753	13.9703	16.2389	12.2579	12.0249	26.1164	19.6888	29.6389	31.129	11.2165	16.1991	16.2389	24.5157	33.5486	16.1745	23.6441	16.8271	9.23371	15.0194	34.1192
79B22006	12.9071	22.9542	14.8643	16.408	100	13.8752	33.3333	14.7477	22.4863	100	17.3983	38.5415	13.9365	15.6732	100	7.82495	11.6129	66.6667	22.2222	50	66.6667	20	100	34.6124	100	33.3333	18.2054	16.3451	100	14.2632	50	100	33.3333	31.6652	40	20	16.5832	11.4849	26.6139	13.9114	100	33.3333	12.975	13.8752	13.28	14.8643	17.6309	66.6667	23.8709
81A12006	19.6751	8.43419	14.0572	14.7117	11.7647	20.3983	19.0476	14.0049	8.37019	11.7647	15.097	19.8126	13.6282	7.20445	11.7647	14.7932	6.2069	11.1111	25	10.5263	22.2222	8	11.7647	9.62544	11.7647	19.0476	7.69653	14.6864	11.7647	6.89129	10.5263	11.7647	9.52381	9.38259	20	24	14.7817	18.5104	8.88302	13.6163	11.7647	9.52381	19.7276	20.3983	13.3066	14.0572	7.59195	11.1111	17.1098
81A22006	20.3205	15.5012	11.3351	12.2112	32.3143	10.7507	19.6286	11.2672	15.2864	32.3143	12.7514	21.3256	10.7875	11.7995	32.3143	14.7181	20.449	27.8195	15.1639	24.4224	27.8195	14.0952	32.3143	20.0652	32.3143	19.6286	13.1796	12.1764	32.3143	10.9822	24.4224	32.3143	19.6286	19.038	21.7647	14.0952	26.9447	20.2672	17.0881	10.7725	32.3143	19.6286	22.335	10.7507	10.3899	11.3351	12.8759	27.8195	82.5806
81B12006	29.2749	14.5847	10.8371	11.6352	28.5714	30.9052	18.1818	21.5501	28.7887	28.5714	24.2493	19.6286	10.3355	22.5218	28.5714	19.634	18	25	28.5714	22.2222	25	13.3333	28.5714	18.5558	28.5714	18.1818	25.0223	23.2071	28.5714	21.0281	22.2222	28.5714	18.1818	35.3479	20	13.3333	23.4461	26.7687	31.962	10.3217	28.5714	18.1818	39.1884	30.9052	9.96999	10.8371	12.2371	25	14.9495
81B22006	12.9071	22.9542	14.8643	16.408	100	13.8752	33.3333	14.7477	22.4863	100	17.3983	38.5415	13.9365	15.6732	100	7.82495	11.6129	66.6667	22.2222	50	66.6667	20	100	34.6124	100	33.3333	18.2054	16.3451	100	14.2632	50	100	33.3333	31.6652	40	20	16.5832	11.4849	26.6139	13.9114	100	33.3333	12.975	13.8752	13.28	14.8643	17.6309	66.6667	23.8709
89C2007	21.6271	17.075	24.3086	26.3345	40	22.9697	44.4444	24.1525	16.8147	40	27.5951	48.8448	23.0537	12.6899	40	14.006	9.89012	33.3333	33.3333	28.5714	66.6667	15.3846	40	22.7835	40	44.4444	14.3003	26.2535	40	11.7494	28.5714	40	22.2222	21.4683	50	30.7692	26.5597	19.5942	19.0207	23.0194	40	22.2222	21.7224	22.9697	22.1481	24.3086	13.9434	33.3333	17.5771
92C2007	62.537	23.9895	51.5834	52.4433	14.9096	65.1547	34.4546	35.3481	43.4715	14.9096	55.996	50.462	49.7901	44.7922	14.9096	40.1056	37.8135	13.8752	29.3913	38.9251	27.7504	28.0188	14.9096	51.3505	14.9096	45.9395	28.4751	62.6987	14.9096	50.4334	38.9251	14.9096	22.9697	37.4058	24.3691	18.6792	54.648	44.4992	25.508	41.9855	14.9096	11.4849	22.3643	57.4113	40.9015	51.5834	47.5809	27.7504	10.1048
92E2008	12.9071	22.9542	14.8643	16.408	100	13.8752	33.3333	14.7477	22.4863	100	17.3983	38.5415	13.9365	15.6732	100	7.82495	11.6129	66.6667	22.2222	50	66.6667	20	100	34.6124	100	33.3333	18.2054	16.3451	100	14.2632	50	100	33.3333	31.6652	40	20	16.5832	11.4849	26.6139	13.9114	100	33.3333	12.975	13.8752	13.28	14.8643	17.6309	66.6667	23.8709
92F2008	52.0927	40.3094	65.1174	29.4867	17.479	45.3898	25.9029	55.9685	72.6322	17.479	62.0447	43.5937	61.7894	59.9845	17.479	47.0137	68.8107	16.0742	10.8446	44.6352	16.0742	10.2868	17.479	62.7871	17.479	38.8543	47.6893	66.7584	17.479	68.377	44.6352	17.479	12.9514	42.0865	13.8482	10.2868	60.4142	37.2349	53.2502	47.518	17.479	12.9514	16.0924	62.1567	27.5761	65.1174	54.4515	32.1484	11.2229
92G2009	12.1246	20.591	13.836	15.1639	66.6667	12.975	28.5714	13.7349	20.2136	66.6667	16.006	32.3143	13.0286	14.5342	66.6667	7.53033	10.9756	50	20	40	50	18.1818	66.6667	29.506	66.6667	28.5714	16.6865	15.1102	66.6667	13.3137	40	66.6667	28.5714	27.3371	33.3333	18.1818	15.3134	10.8612	23.4883	13.0067	66.6667	28.5714	12.1846	12.975	12.4531	13.836	16.2026	50	21.3256
92H2009	12.9071	22.9542	14.8643	16.408	100	13.8752	33.3333	14.7477	22.4863	100	17.3983	38.5415	13.9365	15.6732	100	7.82495	11.6129	66.6667	22.2222	50	66.6667	20	100	34.6124	100	33.3333	18.2054	16.3451	100	14.2632	50	100	33.3333	31.6652	40	20	16.5832	11.4849	26.6139	13.9114	100	33.3333	12.975	13.8752	13.28	14.8643	17.6309	66.6667	23.8709
contA2006	20.5177	15.7319	11.458	12.3539	33.3333	21.7224	20	22.7772	31.0214	33.3333	25.8142	21.7647	10.8987	23.8655	33.3333	13.5321	18.8482	28.5714	15.3846	25	28.5714	14.2857	33.3333	20.4535	33.3333	20	26.692	24.6365	33.3333	22.1949	25	33.3333	20	38.7744	44.4444	14.2857	24.9059	18.6792	34.7377	10.8834	33.3333	40	30.9052	21.7224	10.4931	11.458	13.0347	28.5714	32.3143
contB12006	21.6271	17.075	12.1543	13.1672	40	22.9697	22.2222	24.1525	33.6295	40	27.5951	24.4224	11.5268	25.3797	40	14.006	19.7802	33.3333	16.6667	28.5714	33.3333	15.3846	40	22.7835	40	22.2222	28.6006	26.2535	40	23.4988	28.5714	40	22.2222	42.9365	25	15.3846	26.5597	19.5942	38.0414	11.5097	40	22.2222	21.7224	22.9697	11.0741	12.1543	13.9434	33.3333	17.5771
contB22006	12.1246	20.591	13.836	30.3278	66.6667	12.975	28.5714	13.7349	20.2136	66.6667	16.006	32.3143	13.0286	14.5342	66.6667	7.53033	10.9756	50	20	40	50	18.1818	66.6667	29.506	66.6667	28.5714	16.6865	15.1102	66.6667	13.3137	40	66.6667	28.5714	27.3371	33.3333	18.1818	15.3134	10.8612	23.4883	13.0067	66.6667	28.5714	12.1846	12.975	12.4531	13.836	32.4052	50	21.3256
contC1007	9.75831	14.5847	10.8371	23.2704	28.5714	10.3017	18.1818	10.775	14.3944	28.5714	12.1246	19.6286	10.3355	11.2609	28.5714	6.54466	9.00001	25	14.2857	22.2222	25	26.6667	28.5714	18.5558	28.5714	18.1818	12.5111	11.6036	28.5714	10.5141	22.2222	28.5714	36.3636	17.674	20	13.3333	11.723	8.92291	15.981	10.3217	28.5714	18.1818	9.7971	10.3017	9.96999	10.8371	12.2371	25	14.9495
contC22007	21.6271	17.075	24.3086	26.3345	40	22.9697	44.4444	24.1525	16.8147	40	27.5951	48.8448	23.0537	12.6899	40	14.006	9.89012	33.3333	33.3333	28.5714	66.6667	15.3846	40	22.7835	40	44.4444	14.3003	26.2535	40	11.7494	28.5714	40	22.2222	21.4683	50	30.7692	26.5597	19.5942	19.0207	23.0194	40	22.2222	21.7224	22.9697	22.1481	24.3086	13.9434	33.3333	17.5771
contC32007	9.75831	14.5847	10.8371	23.2704	28.5714	10.3017	18.1818	10.775	14.3944	28.5714	12.1246	19.6286	10.3355	11.2609	28.5714	6.54466	9.00001	25	14.2857	22.2222	25	26.6667	28.5714	18.5558	28.5714	18.1818	12.5111	11.6036	28.5714	10.5141	22.2222	28.5714	36.3636	17.674	20	13.3333	11.723	8.92291	15.981	10.3217	28.5714	18.1818	9.7971	10.3017	9.96999	10.8371	12.2371	25	14.9495
contE12008	10.2589	15.7319	11.458	12.3539	33.3333	10.8612	20	11.3886	15.5107	33.3333	12.9071	21.7647	10.8987	11.9327	33.3333	6.76607	9.4241	28.5714	15.3846	25	28.5714	14.2857	33.3333	20.4535	33.3333	20	13.346	12.3183	33.3333	11.0975	25	33.3333	20	19.3872	44.4444	14.2857	12.453	9.33959	17.3689	10.8834	33.3333	20	10.3017	10.8612	10.4931	11.458	13.0347	28.5714	32.3143
contE22008	10.2589	15.7319	11.458	12.3539	33.3333	10.8612	20	11.3886	15.5107	33.3333	12.9071	21.7647	10.8987	11.9327	33.3333	6.76607	9.4241	28.5714	15.3846	25	28.5714	14.2857	33.3333	20.4535	33.3333	20	13.346	12.3183	33.3333	11.0975	25	33.3333	20	19.3872	44.4444	14.2857	12.453	9.33959	17.3689	10.8834	33.3333	20	10.3017	10.8612	10.4931	11.458	13.0347	28.5714	32.3143
contH2009	30.068	45.597	33.618	42.0108	20.5038	30.8024	29.0818	24.0675	42.8274	20.5038	36.316	49.2789	32.2558	44.5051	20.5038	34.5462	46.0777	18.5972	11.9372	34.0301	18.5972	22.5298	20.5038	52.6889	20.5038	29.0818	34.0363	35.668	20.5038	32.7426	34.0301	20.5038	29.0818	47.1356	15.681	11.2649	35.2803	36.2762	33.5982	32.2181	20.5038	14.5409	8.63241	30.8024	41.6778	24.1882	47.807	37.1945	12.3972
FF1H2009	9.30434	13.5934	10.2801	21.9911	25	9.7971	16.6667	10.2242	13.4279	25	11.4316	17.8744	9.82762	21.3213	25	19.0119	17.2249	22.2222	13.3333	20	22.2222	37.5	25	16.9804	25	16.6667	23.5492	10.9673	25	19.9779	20	25	33.3333	32.4779	18.1818	12.5	11.0739	17.0836	14.7985	9.81516	25	16.6667	9.33959	9.7971	18.9932	10.2801	23.0631	22.2222	13.9097
FY1H2009	10.8135	17.075	12.1543	26.3345	40	11.4849	22.2222	12.0762	16.8147	40	13.7975	24.4224	11.5268	25.3797	40	21.0089	19.7802	33.3333	16.6667	28.5714	33.3333	30.7692	40	22.7835	40	22.2222	28.6006	13.1267	40	23.4988	28.5714	40	66.6667	42.9365	25	15.3846	13.2798	19.5942	19.0207	11.5097	40	22.2222	10.8612	11.4849	22.1481	12.1543	27.8868	33.3333	17.5771
J14G2009	11.4316	18.6689	12.9407	28.1904	50	12.1846	25	12.8523	18.3582	50	14.8199	27.8195	12.2318	27.0992	50	14.5142	20.8093	40	18.1818	33.3333	40	33.3333	50	25.7126	50	25	30.803	14.0488	50	24.9655	33.3333	50	50	48.0996	28.5714	16.6667	14.2243	20.6035	21.0197	12.2125	50	25	11.4849	12.1846	23.4464	12.9407	29.9767	40	19.2708
J1D2007	12.1246	20.591	13.836	15.1639	66.6667	12.975	28.5714	13.7349	20.2136	66.6667	16.006	32.3143	13.0286	14.5342	66.6667	7.53033	10.9756	50	20	40	50	18.1818	66.6667	29.506	66.6667	28.5714	16.6865	15.1102	66.6667	13.3137	40	66.6667	28.5714	27.3371	33.3333	18.1818	15.3134	10.8612	23.4883	13.0067	66.6667	28.5714	12.1846	12.975	12.4531	13.836	16.2026	50	21.3256
J30D2007	12.9071	22.9542	14.8643	16.408	100	13.8752	33.3333	14.7477	22.4863	100	17.3983	38.5415	13.9365	15.6732	100	7.82495	11.6129	66.6667	22.2222	50	66.6667	20	100	34.6124	100	33.3333	18.2054	16.3451	100	14.2632	50	100	33.3333	31.6652	40	20	16.5832	11.4849	26.6139	13.9114	100	33.3333	12.975	13.8752	13.28	14.8643	17.6309	66.6667	23.8709
J30G2009	11.4316	18.6689	12.9407	28.1904	50	12.1846	25	12.8523	18.3582	50	14.8199	27.8195	12.2318	27.0992	50	14.5142	20.8093	40	18.1818	33.3333	40	33.3333	50	25.7126	50	25	30.803	14.0488	50	24.9655	33.3333	50	50	48.0996	28.5714	16.6667	14.2243	20.6035	21.0197	12.2125	50	25	11.4849	12.1846	23.4464	12.9407	29.9767	40	19.2708
K16E2008	18.6087	13.5934	10.2801	10.9955	25	19.5942	16.6667	10.2242	13.4279	25	11.4316	17.8744	9.82762	10.6606	25	12.6746	8.61245	22.2222	26.6667	20	22.2222	12.5	25	16.9804	25	16.6667	11.7746	10.9673	25	9.98894	20	25	16.6667	16.2389	18.1818	12.5	11.0739	17.0836	14.7985	9.81516	25	16.6667	18.6792	29.3913	9.49658	10.2801	11.5316	22.2222	13.9097
L41B2006	21.6271	17.075	12.1543	39.5017	40	22.9697	22.2222	12.0762	16.8147	40	13.7975	24.4224	11.5268	38.0696	40	14.006	19.7802	33.3333	16.6667	28.5714	33.3333	30.7692	40	22.7835	40	22.2222	28.6006	13.1267	40	23.4988	28.5714	40	44.4444	42.9365	25	30.7692	13.2798	19.5942	19.0207	23.0194	40	22.2222	10.8612	22.9697	22.1481	12.1543	27.8868	33.3333	17.5771
L41C2007	10.8135	17.075	12.1543	26.3345	40	11.4849	22.2222	12.0762	16.8147	40	13.7975	24.4224	11.5268	12.6899	40	7.00298	9.89012	33.3333	16.6667	28.5714	33.3333	15.3846	40	22.7835	40	22.2222	14.3003	13.1267	40	11.7494	28.5714	40	22.2222	21.4683	25	15.3846	13.2798	9.7971	19.0207	11.5097	40	22.2222	10.8612	11.4849	11.0741	12.1543	27.8868	33.3333	17.5771
L53C2007	9.75831	14.5847	10.8371	11.6352	28.5714	10.3017	18.1818	10.775	14.3944	28.5714	12.1246	19.6286	10.3355	11.2609	28.5714	13.0893	9.00001	25	14.2857	22.2222	25	13.3333	28.5714	18.5558	28.5714	18.1818	12.5111	11.6036	28.5714	10.5141	22.2222	28.5714	18.1818	17.674	20	13.3333	11.723	8.92291	15.981	10.3217	28.5714	18.1818	9.7971	10.3017	9.96999	10.8371	12.2371	25	14.9495
L74C2007	10.8135	17.075	12.1543	26.3345	40	11.4849	22.2222	12.0762	16.8147	40	13.7975	24.4224	11.5268	12.6899	40	7.00298	9.89012	33.3333	16.6667	28.5714	33.3333	15.3846	40	22.7835	40	22.2222	14.3003	13.1267	40	11.7494	28.5714	40	22.2222	21.4683	25	15.3846	13.2798	9.7971	19.0207	11.5097	40	22.2222	10.8612	11.4849	11.0741	12.1543	27.8868	33.3333	17.5771
L79A2006	10.8135	17.075	24.3086	26.3345	40	11.4849	22.2222	24.1525	16.8147	40	13.7975	24.4224	23.0537	12.6899	40	14.006	9.89012	33.3333	33.3333	28.5714	33.3333	15.3846	40	22.7835	40	22.2222	14.3003	26.2535	40	23.4988	28.5714	40	22.2222	21.4683	50	15.3846	13.2798	19.5942	19.0207	11.5097	40	66.6667	21.7224	11.4849	22.1481	24.3086	13.9434	33.3333	17.5771
L79C2007	22.8632	18.6689	12.9407	14.0952	50	24.3691	25	25.7046	36.7164	50	29.6398	27.8195	12.2318	27.0992	50	14.5142	20.8093	40	18.1818	33.3333	40	16.6667	50	25.7126	50	25	30.803	28.0976	50	24.9655	33.3333	50	25	48.0996	28.5714	16.6667	28.4486	20.6035	42.0395	12.2125	50	25	22.9697	24.3691	11.7232	12.9407	14.9883	40	19.2708
L79G12009	20.5177	15.7319	11.458	24.7078	33.3333	21.7224	20	22.7772	31.0214	33.3333	25.8142	21.7647	10.8987	35.7982	33.3333	20.2982	28.2723	28.5714	15.3846	25	28.5714	28.5714	33.3333	20.4535	33.3333	20	40.0381	24.6365	33.3333	33.2924	25	33.3333	40	58.1617	22.2222	14.2857	24.9059	28.0188	34.7377	10.8834	33.3333	20	20.6035	21.7224	20.9861	11.458	26.0693	28.5714	16.1572
L79G22009	21.6271	17.075	24.3086	39.5017	40	22.9697	22.2222	12.0762	33.6295	40	27.5951	48.8448	23.0537	38.0696	40	21.0089	29.6704	33.3333	16.6667	28.5714	33.3333	30.7692	40	45.567	40	22.2222	28.6006	26.2535	40	23.4988	28.5714	40	44.4444	42.9365	25	15.3846	26.5597	29.3913	19.0207	23.0194	40	22.2222	10.8612	22.9697	22.1481	12.1543	41.8302	66.6667	17.5771
L7B2006	8.51232	11.9667	9.3218	19.8126	20	8.92291	14.2857	9.27582	11.8383	20	10.2589	15.1639	8.94822	9.63363	20	5.95961	7.92952	18.1818	11.7647	16.6667	18.1818	11.1111	20	14.5156	20	14.2857	10.5342	9.88334	20	9.08177	16.6667	20	14.2857	13.9703	30.7692	11.1111	9.96987	7.86961	12.8909	8.93789	20	14.2857	8.54182	8.92291	8.67295	9.3218	20.6786	18.1818	36.6336
L84C2007	9.75831	14.5847	10.8371	34.9056	28.5714	10.3017	18.1818	10.775	14.3944	28.5714	12.1246	19.6286	10.3355	11.2609	28.5714	6.54466	9.00001	25	14.2857	22.2222	25	13.3333	28.5714	18.5558	28.5714	18.1818	12.5111	11.6036	28.5714	10.5141	22.2222	28.5714	18.1818	17.674	20	13.3333	11.723	8.92291	15.981	10.3217	28.5714	18.1818	9.7971	10.3017	9.96999	10.8371	24.4743	25	14.9495
L85C2007	34.2948	18.6689	25.8814	28.1904	50	36.5537	25	25.7046	55.0746	50	44.4598	55.639	24.4636	40.6487	50	21.7713	31.2139	40	18.1818	33.3333	40	16.6667	50	51.4253	50	25	30.803	42.1465	50	24.9655	33.3333	50	25	48.0996	28.5714	16.6667	42.6729	30.9052	42.0395	24.425	50	25	22.9697	36.5537	11.7232	12.9407	29.9767	80	19.2708
L87C2007	17.7815	12.7283	29.3326	31.2676	22.2222	9.33959	15.3846	29.1808	12.5831	22.2222	10.8135	16.408	28.102	20.2423	22.2222	12.2853	8.25689	20	37.5	18.1818	20	11.7647	22.2222	15.6516	22.2222	30.7692	11.1199	31.1914	22.2222	19.0276	18.1818	22.2222	15.3846	15.0194	33.3333	11.7647	20.9859	24.5758	13.779	18.712	22.2222	30.7692	17.8458	9.33959	18.1322	29.3326	10.9029	20	13.0052
L87E12008	9.30434	13.5934	10.2801	21.9911	25	9.7971	16.6667	10.2242	13.4279	25	11.4316	17.8744	9.82762	10.6606	25	6.33728	8.61245	22.2222	13.3333	20	22.2222	12.5	25	16.9804	25	16.6667	11.7746	10.9673	25	9.98894	20	25	16.6667	16.2389	18.1818	12.5	11.0739	8.54182	14.7985	9.81516	25	16.6667	18.6792	19.5942	9.49658	10.2801	11.5316	22.2222	13.9097
L87E22008	9.75831	14.5847	10.8371	23.2704	28.5714	10.3017	18.1818	10.775	14.3944	28.5714	12.1246	19.6286	10.3355	11.2609	28.5714	6.54466	9.00001	25	14.2857	22.2222	25	13.3333	28.5714	18.5558	28.5714	18.1818	12.5111	11.6036	28.5714	10.5141	22.2222	28.5714	18.1818	17.674	20	13.3333	11.723	8.92291	15.981	10.3217	28.5714	18.1818	9.7971	10.3017	9.96999	10.8371	24.4743	25	14.9495
U20E2008	10.8135	17.075	12.1543	13.1672	40	11.4849	22.2222	12.0762	16.8147	40	13.7975	24.4224	11.5268	12.6899	40	7.00298	9.89012	33.3333	16.6667	28.5714	33.3333	15.3846	40	22.7835	40	22.2222	14.3003	13.1267	40	11.7494	28.5714	40	22.2222	21.4683	25	15.3846	13.2798	9.7971	19.0207	11.5097	40	22.2222	10.8612	11.4849	11.0741	12.1543	13.9434	33.3333	17.5771
U2B2006	12.9071	22.9542	14.8643	16.408	100	13.8752	33.3333	14.7477	22.4863	100	17.3983	38.5415	13.9365	15.6732	100	7.82495	11.6129	66.6667	22.2222	50	66.6667	20	100	34.6124	100	33.3333	18.2054	16.3451	100	14.2632	50	100	33.3333	31.6652	40	20	16.5832	11.4849	26.6139	13.9114	100	33.3333	12.975	13.8752	13.28	14.8643	17.6309	66.6667	23.8709
U3B2006	12.9071	22.9542	14.8643	16.408	100	13.8752	33.3333	14.7477	22.4863	100	17.3983	38.5415	13.9365	15.6732	100	7.82495	11.6129	66.6667	22.2222	50	66.6667	20	100	34.6124	100	33.3333	18.2054	16.3451	100	14.2632	50	100	33.3333	31.6652	40	20	16.5832	11.4849	26.6139	13.9114	100	33.3333	12.975	13.8752	13.28	14.8643	17.6309	66.6667	23.8709
U6B2006	12.1246	20.591	13.836	15.1639	66.6667	12.975	28.5714	13.7349	20.2136	66.6667	16.006	32.3143	13.0286	14.5342	66.6667	7.53033	10.9756	50	20	40	50	18.1818	66.6667	29.506	66.6667	28.5714	16.6865	15.1102	66.6667	13.3137	40	66.6667	28.5714	27.3371	33.3333	18.1818	15.3134	10.8612	23.4883	13.0067	66.6667	28.5714	12.1846	12.975	12.4531	13.836	16.2026	50	21.3256
U7B2006	12.9071	22.9542	14.8643	16.408	100	13.8752	33.3333	14.7477	22.4863	100	17.3983	38.5415	13.9365	15.6732	100	7.82495	11.6129	66.6667	22.2222	50	66.6667	20	100	34.6124	100	33.3333	18.2054	16.3451	100	14.2632	50	100	33.3333	31.6652	40	20	16.5832	11.4849	26.6139	13.9114	100	33.3333	12.975	13.8752	13.28	14.8643	17.6309	66.6667	23.8709
[truncated: 52 more columns]
